# Supplementary material for: Altered functional differentiation of mesoangioblasts in a genetic myopathy
Source: J Cell Mol Med. 2013 Feb 7;17(3):419–28. doi: 10.1111/jcmm.12023 (PMC3823023; doi:10.1111/jcmm.12023)
Supplement: Supplementary file 2 [file jcmm0017-0419-SD2.txt]

Altered functional differentiation of cardiac progenitor cells in a genetic myopathy
Claudia Altomare1, Lucio Barile2, Marcella Rocchetti1, Luca Sala1, Stefania Crippa3, Maurilio 
Sampaolesi3 and Antonio Zaza1.  
 
1 Department of Biotechnologies and Biosciences, University ofMilano-Bicocca, piazza della 
Scienza 2, 20126 Milano, Italy. 2 Cell Therapy Unit Cardiocentro Ticino, via Tesserete 48, 
6900 Lugano, Switzerland. 3 Translational Cardiomyology, Stem Cell Research Institute,
Catholic University of Leuven, Herestraat 49 B-3000 Leuven, Belgium. 
 
Corresponding Author: 
Antonio Zaza, M.D., F.E.S.C. 
Dipartimento di Biotecnologie e Bioscienze, Università degli Studi Milano-Bicocca,  
P.zza della Scienza 2, 20126 Milano, Italy 
phone: +39 02 64483307; fax: +39 02 64483565 
antonio.zaza@unimib.it
 
 
EXPANDEDMATERIALS AND METHODS 
Experimental interventions and substances 
Ca2+ release through RyR channels was tested by challenge with 10 mM caffeine; 
cholinergic receptor-operatedchannels were activatedby 100 μM nicotine and blocked by 
100 μM d-tubocurarine. Exposure to high K+ (40 mM) Tyrode's was used to induce receptor-
independent membrane depolarization. Activation of voltage-dependent Ca2+ channels was
prevented by 30 µM nifedipine. All substances were applied through an electronically timed, 
fast perfusion system. 
Concentrated stock solutions were prepared by dissolving nicotine and d-tubocurarine in 
distilled water and nifedipine inethanol. Aliquotes of stock solutions were added to Tyrode's
solution to obtain final drug concentrations asindicated in results and figures (vehicle ≤0.3% 
of final volume). All substances were purchased fromSigma-Aldrich (St. Louis, MO).
Transcript analysis  
mRNA was extracted fromfresh isolatedneonatal cardiomyocytes and fromβSG-/- 
cMABS or C2C12 cell line 5 daysafter cellswere platedunder differentiation condition.Trizol reagent (Invitrogen) was used as lysing buffer. mRNA samples were used as templates
in random-hexamers-primed reverse transcription using the M-MuLV Reverse Transcriptase 
(Fermentas) with the following protocol: 10 min at 25°C followed by 60 min at 37°C and 10 
min at 70°C.  
PCR reactions were performed using 1μg cDNA fromthe RT step, 5 μL 10X PCR-
buffer, 1 μL dNTP (25 μmol/L), 4 μL MgCl2 (25 mmol/L), 2 μL of eachprimer pair and 1 μL 
DreamTaq polymerase (Fermentas) in a total volume of 50 μL. Primers sequences were 
designed as follow: 
RYR-1:5’-GCTTAGCTGAGGTCTGCAGCTGG-3’,5’ 
AGGGGGTGTAGCACAGGATTTAT-3’;  
RYR-2:5’-GAATTCATCATGGATACTATACC-3’,5’-TCATGCACATTATCTTCTGCAT-
3’;  
RYR-3’:5’-CCTGAGTTCACGACAAGCTACAG-3’,5’-
TAGCTGCTTAAAGCTTTTCAAGC-3’; 
Cav1.1:5’-GTTACATGAGCTGGATCACACAG-3’,5’-ATGAGCATTTCGATGGTGAAG;  
Cav1.2: 5’-CATCACCAACTTCGACAACTTC-3’, 5’-
CAGGTAGCCTTTGAGATCTTCTTC-3’; 
GAPDH: 5’-ACCACAGTCCATGCCATCAC-3’; 5’-TCCACCACCCTGTTGCTGTA-3’.) 
The cycling conditions were 1 minute at 95°C followed by 30-35 cycles for 1 minute 94°C, 1 
minute 58°C, and 1 minute 72°C in a PE 9600 PCR machine (Perkin Elmer, Waltham, MA). 
PCR products were separated on 2% agarose gel. PCRs were performed at various cycles to 
ensure linear amplification (data not shown), and minus-RT controls were performed to 
ensure specific amplification.  
 
 SUPPLEMENTARY RESULTS 
Characterization of undifferentiated cMabs: 
For description see manuscript page 8 
 
 
 
 
Fig. S1 Comparisons between WT, βSG-/- and rescued (R-βSG-/- ) cMabs: a) pre-
differentiation RT-PCR analysis of pericyte molecular markers (NG2, pdgfA and pdgfB) 
supporting the common origin of WT and βSG-/- fromcMabs. b) light transmission images of 
WT and βSG-/- cMabs cultured for 7 days in the presence of serum-complemented (20%FBS) 
and serum-free (2% HS) media. Myotube formation (arrow) in serum-free conditions is 
visible for βSG-/- cMabs only. c) Examples of caffeine- and ATP-induced Ca2+ responses 
(color scale at right) after exposure to differentiating conditions (2%HS). Confocal images 
were recorded during Ca2+-free superfusion. Whereas WTand R-βSG-/- appear as individual 
cells, βSG-/- formmyotubes. d) Comparison between WTand R-βSG-/- in terms of prevalence 
of Ca2+ responses to ATP, caffeine and nicotine (fromthe experiments in c); * p<0.05 WT vs
R-βSG-/-   
 
 
 
Fig. S2 Examples of Ca2+ signals inWT, βSG-/- and R-βSG-/- cells
a) while spontaneous Ca2+ oscillations occurred in WTcMabs (15 days in 2%HS) responses 
to caffeine  and nicotinewere virtually absent; b) while in βSG-/- myotubes Ca2+  release was
induced bycaffeine, nicotine and ATP,  only  ATP-induced Ca2+ release occurred inWTand 
R-βSG-/- cells 
 
  
 
Fig. S3 Membrane currents in WTcMabs 
Patch-clamp recordings of total membrane current (Im)  inWTcMabs: a) example of Im
recordings  (V protocol in the inset)and the respective I/V relationship.b) nicotine failed to 
induce Imchanges (holding potential -80 mV)  
                                              
Distributions of spark image parameters
 
Distributions of spark image parameters for βSG-/- , C2C12 myotubes and CM are 
shown in Fig. S4.  
 
 
 
 
 
 
 
 
 
 
 
 
 
 
 
 
 
 
 
Fig. S4 Parameter distributions for elementary Ca2+  release events: Distributionsofthe
parameters characterizing Ca2+  release events in the three cell types. From top: amplitude 
(ΔF/F0), full width at half-amplitude (FWHM, µm), full duration at half-amplitude (FDHM, ms), time to peak (TTP, ms) and time constant of decay (τ, ms). Distributions of TTP and τ 
were fitted with mono- or bi-exponential functions (solid lines) to identify different classes of
events (sparks vsembers). 
 
Visual analysis of spark image distribution parameters reveals common aspects in βSG-/- and 
C2C12 myotubes, which differentiate themfrom CMs. For instance, spark amplitude
distribution,  non-modal in βSG-/-  and C2C12 myotubes, is clearly modal in CMs; moreover, 
distributions of  time parameters (FDHM, TTP and τ), although non-modal in all cases, have 
in CMs a smaller variance. 
 Distribution of spark image parameters may not be representative of the actual 
properties of unitary Ca2+ release events because of indetermination in the position ofrelease 
sites (in the y and z dimensions) with respect to the scan line [1,2]. Indeed, stereotyped sparks 
(i.e with invariant parameters) may generate image parameter distributions with different 
shapes (non-modal, modal etc.) according to the imaging bias. However, theory predicts that, 
if sparks have constantproperties (stereotyped), their image amplitude (ΔF/F0) should be 
inversely related to width (FWHM) [1]. Such relationship was insteaddirect in the case of
βSG-/- (R = 0.43, m= 0.09; p<0.05) and completelyabsent in C2C12 myotubes and in CMs 
(R<0.01 and NS in both cases) (Fig S5). In the case of  βSG-/- myotubes, regression residuals 
identified two distinct spark image populations, one of themlikely generated by larger sparks, 
as indicatedby the strong and positive relation betweenimage amplitude andFWHM 
(regress. coeff. for βSG-/- 1 = 0.3 and for βSG-/- 2 = 0.04; p<0.05) (Fig S5).    
            
 
 
 
 0123456
0
1
2
3
4
5
02468
0.0
0.5
1.0
1.5
0246810
0.0
0.5
1.0
1.5
2.0
AM
P
L
FWHMFWHM FWHM
CMC2C12BSG-/- 
AM
P
L
           Fig.S5
 
 
 
 
 
 
 
 
   βSG-/- 1 βSG-/- 2   
 
  
   R 
 
   m 
 
   p  R       m  R     m 
βSG-/- 0.43  0.09 <0.05 0.82  0.3 0.73  0.04 
C2C12 0.029    --   NS   
CM 0.008    --   NS   
 
 
 
Fig. S5. Correlation between spark amplitude and FWHM. Regression analysis of
Amplitude vsFWHM inβSG-/- , C2C12 myotubes and CMs. In all panels the red lines show 
global data fitting. βSG-/- data were further divided (βSG-/-1, βSG-/-2) according to the sign of
global fitting residuals; the green lines in the βSG-/- panel show fitting of each subgroup 
separately.  Correlation and regression coefficients are reported in the table. R = correlation
coefficient; m = regression coefficient. 
  
Therefore, although spark distribution properties should be interpreted with caution 
because of imaging bias, the differences inthe distributions shown in Fig S4 may reflect 
actual differences in properties of Ca2+ release units between cell types.   
 
 
 
          
 Fig. S6 
 
 
 
 
 
 
 
 
 
 
 
 
 
 
 
 
 
 
 
 
 
 
 
 
 
 
 
 
Fig. S6 A Schematic representation of lentiviral vector LV-CMV-eGFP-miR669a2x used to 
overexpress miR669a in Sgcb-null clones. B. Taqman analysis for miR669a expression in 
Sgcb-null cells transduced withLV-CMV-eGFP-miR669a2x (KO+LV) compared to 
untransduced Sgcb-null cells (KO). miR16 was used forsample normalization(N=3) (left 
panel); qPCR analysis for MyoD expression in Sgcb-null cells transduced with LV-CMV-
eGFP-miR669a2x (KO+LV) compared to untransduced Sgcb-null cells (KO). GAPDH was 
used for sample normalization (N=3) (right panel). C. Immunoflurescence analysis for the 
expression of MyoD (in red) in Sgcb-null cells transduced with LV-CMV-eGFP-miR669a2x 
(KO+LV) compared to untransduced Sgcb-null cells (KO). Nuclei are counterstained with 
Hoechst (in blue). 
 
 
 
 
 Reference List 
 
 1. Cheng H, Song LS, Shirokova N et al. Amplitude distribution ofcalcium sparks in 
confocal images: theory and studies with an automatic detection method. Biophys J. 
1999; 76: 606-17. 
 2. Pratusevich VR & Balke CW. Factors shaping the confocal image ofthe calcium
spark in cardiac muscle cells. Biophys J. 1996; 71: 2942-57. 
 
 
